# Supplementary material for: Acid-Induced Epimerization of Eudesmin to Epieudesmin: Rapid Bactericidal and Antibiofilm Activity Against Helicobacter pylori
Source: Int J Mol Sci. 2026 Jul 15;27(14):6295. doi: 10.3390/ijms27146295 (PMC13411828; doi:10.3390/ijms27146295)
Supplement: Supplementary file 1 [file ijms-27-06295-s001.zip]

Archive with 1 entries (1 files):
- ijms-4369271-supplementary.pdf
